# Supplementary material for: MetaWise: Combined Feature Selection and Weighting Method to Link the Serum Metabolome to Treatment Response and Survival in Glioblastoma
Source: Int J Mol Sci. 2024 Oct 11;25(20):10965. doi: 10.3390/ijms252010965 (PMC11507606; doi:10.3390/ijms252010965)
Supplement: Supplementary file 1 [file ijms-25-10965-s001.zip]

Archive with 1 entries (1 files):
- ijms-3242650-supplementary.pdf
